# Supplementary material for: Gut Microbiota Profiles and Microbial-Based Therapies in Post-operative Crohn's Disease: A Systematic Review
Source: Front Med (Lausanne). 2021 Jan 28;7:615858. doi: 10.3389/fmed.2020.615858 (PMC7876235; doi:10.3389/fmed.2020.615858)
Supplement: Supplementary file 1 [file Table_1.XLSX]

## Sheet: Supplementary table 1
Supplementary Table 1. Quality assessment of included studies based on the Newcastle-Ottawa scale (Selection, Comparability and Outcome; 0-9) for cohort studies and Jadad quality score (Randomization, Blinding, Withdraws and dropouts; 0-5) for randomized controlled trials.
Study	Selection	Comparability	Outcome	Total score
Hamilton et al.	3	0	3	6
Strömbeck et al.	3	0	3	6
Machiels et al.	3	1	3	7
Sokol et al.	3	0	3	6
Keshteli et al.	3	0	3	6
Laffin et al.	3	0	3	6
Wright et al.	3	2	2	7
Mondot et al.	3	0	3	6
Cruz et al.	3	1	3	7
Dey et al.	4	1	2	7
Sokol et al.	3	1	3	7
Neut et al.	3	1	3	7
	Randomization	Blinding	Withdraws and dropouts
Glick et al.	1	1	1	1
Mañosa et al.	2	1	1	4
Herfarth et al.	2	1	1	4
Rutgeerts et al.	2	2	1	5
Rutgeerts et al.	1	1	1	3
Madsen et al.	1	1	1	3
Fedorak et al.	1	1	1	3
Chermesh et al.	1	1	1	3
Gossum et al.	2	2	1	5
Marteau et al.	2	1	1	4
Prantera et al.	2	1	1	4
Campieri et al.	1	1	1	3

## Sheet: Supplementary table 2
Supplementary table 2. Sample handling methodology of studies investigating gut microbiota profiles in patients with CD. “–”: No information provided.
Study	Sample	Sample storage	DNA extraction	Sequencing technique/target	Reference database
Hamilton et al.	Fecal sample	−80°C	MoBio Power soil DNA Kit	Illumina sequencing	Greengenes
				16S rRNA sequence, V2 region
Strömbeck et al.	Fecal sample	CD, –20℃	–	GA–map Dysbiosis test	–
		Ctrl, –80℃		16S rRNA sequence, V3–V9 region
Machiels et al.	Ileal mucosal and/or fecal sample	–80℃	–	Illumina sequencing	Greengenes, PATRIC
				16S rRNA sequence, V4 region
Sokol et al.	Ileum mucosa sample	–80℃	–	Illumina sequencing	Sliva
				16S rRNA sequence, V3–V4 region
Keshteli et al.	Neoterminal ileum mucosa sample, Urine sample	–80℃	QIAamp DNA Mini Kit	GS–Junior FLX sequencing	Greengenes
				16S rRNA sequence, V1–V3 region
Laffin et al.	Ileum mucosa sample	–80℃	FastDNA Spin Kit (MP Biomedicals)	Ion Torrent sequencing	RDP
				16S rRNA sequence, V1–V2 region
Wright et al.	Mucosal sample	RNAlater, –80℃	QIAGEN AllPrep Mini Kit	Illumina sequencing	Greengenes
				16S rRNA sequence, V2 region
Mondot et al.	Neoterminal ileum and subanastomotic colon mucosa sample	–80℃	–	Illumina sequencing	RDP
				16S rRNA sequence, V3–V4 region
Cruz et al.	Neoterminal ileum mucosa sample	RNAlater, –80℃	QIAGEN DNA extraction Kit	454 pyrosequencing	Sliva
				16S rRNA sequence, V1–V3 region
Dey et al.	Terminal ileum and ascending colon mucosa sample	–80℃	MoBio Power Soil DNA Kit	Illumina sequencing	Greengenes
				16S rRNA sequence, V3 region
Sokol et al.	Ileum mucosa sample	–80℃	–	Fluorescentin situhybridization (FISH)	–
Neut et al.	Ileal mucosa sample	Ringer’s solution	–	Culture	–

## Sheet: Supplementary table 3
Supplementary table 3. Significant taxonomic differences of the mucosa-associated microbiota of patients with CD at the time of surgery compared to healthy controls
Study	Wright et al.	Dey et al.	Neut et al.	Machiels et al.	Cruz et al.	Total
						↑ ↓
α-dicersity
Richness	↓	↓	-	↓	↓	0	4
Diversity	↓	↓	-	↓	↓	0	4
β-diversity	D	D	-	D	D	D = 4
Phylum
Actinobacteria	↑					1	0
Bacteroidetes	↓	↓				0	2
Cyanobacteria				↓		0	1
Euryarchaeota				↓		0	1
Firmicutes				↓		0	1
Fusobacteria	↑					1	0
Proteobacteria	↑	↑		↑		3	0
Verrucomicrobia				↑		1	0
Tenericutes				↓		0	1
Class
Alphaproteobacteria				↓		0	1
Bacteroidetes		↓				0	1
Bacilli				↑		1	0
Clostridia				↓		0	1
Erysipelotrichia				↓		0	1
Flavobacteria		↑				1	0
Gammaproteobacteria		↑		↑		2	0
Methanobacteria				↓		0	1
Mollicutes				↓		0	1
Verrucomicrobiae				↑		1	0
Order
Bacteroidales		↓		↓		1	1
Clostridiales				↓		0	1
Enterobacteriales		↑				1	0
Erysipelotrichales				↓		0	1
Flavobacteriales		↑				1	0
Methanobacteriales				↓		0	1
Neisseriales				↓		0	1
Rhizobiales				↓		0	1
Verrucomicrobiales				↑		1	0
Family
Acidaminococcaceae				↓		0	1
Actinomycetaceae	↑					1	0
Akkermansia					↓	0	1
Alcaligenaceae				↓		0	1
Bacteriodaceae	↓	↓				0	2
Burkholderiaceae				↓		0	1
Christensenellaceae	↓			↓		0	2
Clostridiaceae	↑			↑		2	0
Comamonadaceae	↑					1	0
Corynebacteriaceae	↑					1	0
Enterobacteriaceae	↑	↑				2	0
Enterococcaceae	↑			↑		2	0
Erysipelotrichaceae				↓		0	1
Flavobacteriaceae		↑				1	0
Fusobacteriaceae	↑					1	0
Lachnospiraceae	↓			↓		0	2
Lactobacillaceae	↑					1	0
Methanobacteriaceae				↓		0	1
Mirococcaceae	↑					1	0
Moraxellaceae	↑					1	0
Neisseriaceae				↓		0	1
Oxalobacteraceae				↓		0	1
Peptostreptococcaceae				↑		1	0
Prevotellaceae				↓		0	1
Propionibacteriaceae	↑					1	0
Rikenellaceae				↓		0	1
Ruminococcaceae				↓		0	1
Sphingomonadaceae	↑					1	0
Streptococcaceae	↑					1	0
Veillonellaceae				↑		1	0
Verrucomicrobiaceae				↑		1	0
Genera
Achromobacter				↓		0	1
Acidocella				↓		0	1
Actinomyces	↑				↑	2	0
Akkermansia				↑		1	0
Bacteroides	↓	↓	↓		↓	0	4
Bifidobacterium	↑		↓		↓	1	2
Blautia				↓	↓	0	2
Burkholderia				↓		0	1
Butyricimonas	↓					0	1
Citrobacter	↑					1	0
Clostridium			↓		↓	0	2
Coprococcus				↓	↓	0	2
Corynebacterium	↑					1	0
Dorea				↓	↓	0	2
Enterococcus	↑		↑		↑	3	0
Epulopiscium	↑					1	0
Escherichia					↑	1	0
Eubacterium			↓	↑	↓	1	2
Faecalibacterium	↓			↓	↓	0	3
Fusobacterium	↑	↑			↑	3	0
Holdemania	↓					0	1
Lachnobacterium	↓			↓	↓	0	3
Lachnospira	↓			↓	↓	0	3
Lactobacillus	↑				↑	2	0
Megamonas				↑		1	0
Methanobrevibacter				↓		0	1
Neisseria				↓		0	1
Odoribacter	↓				↓	0	2
Paraprevotella				↓	↓	0	2
Phascolarctobacterium	↓			↓		0	2
Prevotella			↓	↓		0	2
Propionibacterium	↑					1	0
Ralstonia				↑		1	0
Roseburia				↑		1	0
Rotbia	↑					1	0
Ruminococcus	↓	↓	↓	↓	↓	0	5
Streptococcus	↑				↑	2	0
Subdoligranulum		↓				0	1
Trabulsiella	↑					1	0
Veillonella	↑				↑	2	0
Note: ↑ = higher α-diversity or bacteria are more abundant, in CD compared to control; ↓ = Lower α-diversity or bacteria are less abundant, in CD compared to control; D = bacterial β-diversity differ between CD patients compared to controls. N = No difference in β-diversity. – = No information provided. Empty boxes represent that no comparision was reported in the included studies.

## Sheet: Supplementary table 4
Supplementary table 4. Significant taxonomic differences in gut microbiota of patients with CD at different time points of follow-up compared to those at baseline.
Study	Hamilton et al.			Wright et al.	Sokol et al.	Neut et al.		Machiels et al.	Mondot et al.	Total
Time point / Sample	6m / F	12m / F	18m / F	6m / M	6-12m / M	3m / M	1y / M	6m / M	6m / M	↑ ↓
α-dicersity
Richness				N	N	-	-	-	N	N = 3
Diversity	N	N	↑	N	N	-	-	-	N	1	0
β-diversity	D	D	D	D	D	-	-	N	D	D = 4
Phylum
Actinobacteria				↓				↓		0	2
Bacteroidetes				↑	↓					1	1
Fusobacteria								↑		1	0
Class
Actinobacteridae								↓		0	1
Alphaproteobacteria					↑				↓	1	1
Betaproteobacteria					↓				↓	0	2
Bacilli					↓				↓	0	2
Deinococci									↓	0	1
Fusobacteriia								↑		1	0
Gammaproteobacteria					↓					0	1
Negativicutes								↑		1	0
Order
Bacillales								↓	↓	0	2
Bifidobacteriales								↓		0	1
Caulobacterales					↑					1	0
Chitinophagales					↓					0	1
Clostridiales					↑					1	0
Fusobacteriales								↑		1	0
Lactobacillales					↓				↓	0	2
Rhizobiales					↑					1	0
Selenomonadales								↑		1	0
Sphingomonadales									↓	0	1
Thermales									↓	0	1
Family
Bacteriodaceae				↑						1	0
Beijerinckiaceae					↓					0	1
Bifidobacteriaceae				↓				↓		0	2
Burkholderiaceae					↓					0	1
Carnobacteriaceae									↓	0	1
Caulobacteraceae					↑					1	0
Chitinophagaceae					↓				↓	0	2
Clostridiaecae				↓					↓	0	2
Comamonadaeceae				↓						0	1
Enterococcaceae					↓					0	1
Erysipelotrichaceae					↓					0	1
Fusobacteriaceae								↑		1	0
Lachnospiraceae				↑	↑				↑	3	0
Lactobacillaceae				↓						0	1
Moraxellaceae				↓						0	1
Mycobacteriaceae					↓					0	1
Pasteurellaceae					↑					1	0
Peptostreptococcaceae					↓				↓	0	2
Phyllobacteriaceae									↓	0	1
Porphyromonadaceae									↑	1	0
Pseudomonadaceae				↓					↓	0	2
Rhizobiaceae					↑					1	0
Rhodobacteraceae					↑					1	0
Ruminococcaceae					↑					1	0
Sphingomonadaceae				↓	↓				↓	0	3
Staphylococcaceae								↓	↓	0	2
Streptococcaceae				↓	↓				↓	0	3
Turicibacteriaceae				↓						0	1
Veillonellaceae								↑		1	0
Genera
Acidovorax					↓					0	1
Anaerostripes				↑	↑					2	0
Bacteroides				↑		↑	↑			2	0
Bifidobacterium				↓		↑	↑	↓		1	2
Blautia					↑				↑	2	0
Bosea					↓					0	1
Butyricicoccus					↑					1	0
Citrobacter					↓					0	1
Clostridium				↑		↑	↑	↑		3	0
Dialister					↓			↑		1	1
Dorea					↑				↑	2	0
Enterococcus					↓	↑	↑			1	1
Epuloposcium				↓						0	1
Eubacterium						↑	↑			1	0
Fusobacterium						↑	↑	↑		2	0
Gemella									↓	0	1
Granulicatella									↓	0	1
Haemophilus				↓	↑					1	1
Klebsiella					↓					0	1
Lachnoclostridium					↑					1	0
Lactrobacillus				↓						0	1
Megasphaera								↑		1	0
Mesorhizobium					↓				↓	0	2
Morganella					↑					1	0
Mycobacterium					↓					0	1
Parabacteroides									↑	1	0
Paracoccus					↑					1	0
Phyllobacterium					↑					1	0
Prevotella						↑	↑			1	0
Pseudomonas				↓					↓	0	2
Rhodococcus					↑					1	0
Roseburia				↑	↑					2	0
Ruminococcus						↑	↑			1	0
Sediminibacterium					↓					0	1
Sphingobium					↓					0	1
Sphingomonas					↓				↓	0	2
Sporacetigenium									↓	0	1
Staphylococcus								↓	↓	0	2
Streptococcus				↓	↓				↓	0	3
Turicibacter				↓	↓				↓	0	3
Veillonella								↑		1	0
Note: ↑ = higher α-diversity or bacteria are more abundant, in CD patients following surgery compared to baseline; ↓ = Lower α-diversity or bacteria are less abundant, in CD patients following surgery compared to baseline; D = Difference in β-diversity between CD patients following surgery compared to baseline. N = No difference in β-diversity. – = No information provided. Empty boxes represent t…

## Sheet: Supplementary table 5
Supplementary table 5. Significant taxonomic differences in the gut microbiota of patients with CD at different time points of follow-up compared to healthy controls
Study	Strömbeck et al.	Wright et al.		Neut et al.		Total
Time point / Sample	1y / F	6m / M	18m / M	3m / M	1y / M	↑ ↓
α-dicersity
Richness	–	↓	↓	–	–
Diversity	–	↓	↓	–	–
β-diversity	D	D	D	–	–	D = 2
Phylum
Firmicutes	↓					0	1
Fusobacteria			↑			1	0
Order
Actinomycetales	↓					0	1
Family
Bifidobacteriaceae			↑			1	0
Christensellaceae		↓	↓			1	0
Clostridiaceae		↓				0	1
Enterobacteriaceae	↓					0	1
Enterococcaceae		↑				1	0
Gemellaceae			↓			0	1
Prevotellaceae		↑	↓			1	1
Genera
Alistipes	↓					0	1
Bifidobacterium			↑	↓	↓	1	1
Enterococcus		↓
Eubacterium				↓	↓	0	1
Faecalibacterium	↓					1	0
Fusobacterium			↑			1	0
Holdemania			↓			0	1
Prevotella		↓	↓			0	1
Ruminococcus				↓	↓	0	1
Trabulsiella		↑	↑			1	0
Note: ↑ = Bacteria are more abundant in CD patients at the time of follow up compared to control; ↓ = Bacteria are less abundant in CD patients at the time of follow up compared to control; D = bacterial β-diversity differ between CD patients compared to controls. N = No difference. – = No information provided. Empty boxes represent that no comparision was reported in the included studies.

## Sheet: Supplementary table 6
Supplementary table 6. Recurrence-associated fecal or mucosal microbiota in patients with CD at the time of resection and postoperative follow up
Study	Hamilton et al.			Strömbeck et al.	Wright et al.		Sokol et al.		Dey et al.		Machiels et al.					Cruz et al.		Mondot et al.	Sokol et al.		Keshteli et al.	Laffin et al.
Time point / Sample	6m / F	12m / F	18m / F	1y / F	6m / M	18m / M	0m / M	6-12m / M	0m / M	5-10m / M	0m / M	0m / F	1m / F	6m / M	6m / F	0m / M	6m / M	6m / M	0m / M	6m / M	0m / M	0m / M	6m / M
Phylum
Actinobacteria				↑																		↑
Bacteroidetes																			↓	↓	↓	↓	↑
Firmicutes											↓								↓	↓		↓	↓
Fusobacteria														↑	↑						↑
Proteobacteria						↑		↑													↑	↑
Class
Alphaproteobacteria								↑														↑
Bacilli																		↑				↑
Bacteroidia																					↓	↓	↑
Clostridia																						↓	↓
Coriobacteridae												↑
Erysipelotrichia									↓		↓
Fusobacteriia														↑	↑						↑
Gammaproteobacteria							↑		↑												↑	↑
Negativicutes													↑	↑
Order
Bacteroidales																					↓	↓	↑
Bifidobacteriales															↓
Burkholderiales																						↓	↓
Clostridiales								↓														↓	↓
Cytophagales								↓
Enterobacteria																			↑	↑	↑	↑
Erysipelotrichales									↓
Flavobacteriales								↓
Fusobacteriales														↑	↑						↑
Lactobacillales																		↑				↑
Micrococcineae												↑
Pseudomonadales																					↑
Rhizobiales																						↑
Rhodobacterales									↑
Selenomonadales													↑	↑
Family
Acetobacteriaceae							↑
Actinomycetaceae								↓			↓
Aerococcaceae			↑
Bacteroidaceae																		↓			↓	↓	↑
Barnesiellaceae	↑
Bifidobacteriaceae															↓
Coribacteriaceae								↑				↑
Corynebacteriaceae			↑									↑
Enterobacteriaceae																					↑	↑
Enterococcaceae			↑					↑										↑
Erysipelotrichaceae									↓		↓
Fusobacteriaceae														↑	↑						↑
Lachnospiraceae			↓					↓	↓													↓	↓
Micrococcaceae												↑
Mogibacteriaceae	↑
Odoribacteraceae	↑
Peptostreptococcaceae	↓											↓		↑
Rikenellaceae						↓								↑
Rhizobiaceae								↑		↑
Rhodobacteraceae									↑
Ruminococcaceae						↓		↓
Veillonellaceae														↑
Streptococcaceae																						↑	↓
Turicibacteraceae						↓
Genera
Actinomyces											↓					↑
Alistipes				↓												↓	↓
Akkermansia																	↓
Anaerococcus																↑
Atopobium						↓						↑
Bacteroides																↓	↓	↓
Bifidobacterium															↓		↓		↓	↓
Blautia								↓								↓
Butyricoccus								↓
Campylobacter																↑
Cloacibacterium											↑
Clostridium																↑	↑
Collinsella								↑								↓
Coprobacillus												↓		↑		↓
Coprococcus																	↑
Corynebacterium							↑					↑				↑
Desulfovibrio						↓
Dialister								↓								↑	↓	↓
Dorea								↓								↓		↓
Enterococcus								↑								↑	↑	↑
Erysipelotrichaceae									↓
Eubacterium								↓
Faecalibacterium			↓		↓	↓										↓			↓	↓
Fusobacterium														↑	↑	↑
Granulicatella																↑
Gemella												↑				↓
Lachnobacterium						↓
Lactobacillus																↑
Lactococcus																↑
Leifsonia							↑
Megasphaera														↑
Odoribacter						↓								↑		↓	↓
Oscillospira						↓								↑
Parabacteroides																↓	↓
Paraprevotella						↓								↑		↓
Peptoniphilus								↓
Peptostreptococcus											↓
Phyllobacterium								↑
Prevotella																↓
Proteus					↑	↑										↑
Providencia																↑
Pseudolabrys								↓
Rhizobium										↑
Roseburia																↓
Rothia												↑
Ruminococcus							↓	↓			↓					↓	↓	↓
Sellimonas							↑
Streptococcus							↑				↓					↑	↑
Subdoligranulum																↓	↓
Turicibacter						↓										↓
Veillonella																↑
Note: ↑ = Bacteria are more abundant in CD patients with postoperative endoscopic recurrence compared to those in remission; ↓ = Bacteria are less abundant in CD patients with postoperative recurrence compared to those in remission; Empty boxes represent that no comparision was reported in the included studies. m, Month; M, Mucosa; F, Feces.
